# Supplementary material for: Smell Detection Agent Optimisation Framework and Systems Biology Approach to Detect Dys-Regulated Subnetwork in Cancer Data
Source: Biomolecules. 2021 Dec 27;12(1):37. doi: 10.3390/biom12010037 (PMC8774275; doi:10.3390/biom12010037)
Supplement: Supplementary file 1 [file biomolecules-12-00037-s001.zip]

Archive with 1 entries (1 files):
- biomolecules-1389356-supplementary.rar
